# Supplementary material for: Long-term persistence of severe acute respiratory syndrome coronavirus 2 (SARS-CoV-2) spike protein-specific and neutralizing antibodies in recovered COVID-19 patients
Source: PLoS One. 2022 Apr 21;17(4):e0267102. doi: 10.1371/journal.pone.0267102 (PMC9022880; doi:10.1371/journal.pone.0267102)
Supplement: S1 Table — (XLSX) [file pone.0267102.s003.xlsx]

## Sheet: Sheet1
Method	Month		Disease severity
			Without pneumonia	With pneumonia
Anti-S1 IgG	3	Seropositivity (%)	268/300 (89.3)	72/76 (94.7)
		Median (IQR)	4.9 (2.7 - 7.1)	7.0 (4.1 - 8.8)
		GMT (95% CI)	3.5 (3.1 - 4.0)	5.2 (4.3 - 6.2)
	6	Seropositivity (%)	120/188 (63.8)	43/53 (81.1)
		Median (IQR)	1.6 (0.7 - 2.9)	3.1 (1.7 - 4.5)
		GMT (95% CI)	1.3 (1.1 - 1.5)	2.4 (1.8 - 3.1)
	9	Seropositivity (%)	104/158 (65.8)	44/49 (89.8)
		Median (IQR)	1.6 (0.7 - 3.4)	3.3 (2.1 - 5.7)
		GMT (95% CI)	1.3 (1.1 - 1.6)	2.8 (2.1 - 3.8)
	12	Seropositivity (%)	64/108 (59.3)	33/36 (91.7)
		Median (IQR)	1.3 (0.6 - 2.6)	3.5 (2.0 - 5.5)
		GMT (95% CI)	1.1 (0.8 - 1.3)	2.9 (2.1 - 3.9)
Anti-RBD total Ig	3	Seropositivity (%)	273/300 (91.0)	74/76 (97.4)
		Median (IQR)	91.2 (23.4 - 236.8)	192.2 (49.7 - 348.2)
		GMT (95% CI)	56.7 (44.9 - 71.5)	116.8 (80.2 - 170.1)
	6	Seropositivity (%)	162/188 (86.2)	51/53 (96.2)
		Median (IQR)	86.0 (23.2 - 241.3)	200.0 (62.8 - 537.0)
		GMT (95% CI)	51.1 (36.6 - 71.5)	152.0 (92.6 - 249.5)
	9	Seropositivity (%)	136/158 (86.1)	47/49 (95.9)
		Median (IQR)	88.6 (24.4 - 317.2)	180.1 (68.6 - 595.3)
		GMT (95% CI)	56.4 (39.0 - 81.6)	155.6 (91.5 - 264.7)
	12	Seropositivity (%)	91/108 (87.0)	35/36 (97.2)
		Median (IQR)	96.2 (34.9 - 220.9)	407.2 (104.1 - 956.7)
		GMT (95% CI)	64.0 (41.8 - 98.1)	267.0 (145.9 - 488.6)
Anti-S1 IgA	3	Seropositivity (%)	253/300 (84.3)	67/76 (88.2)
		Median (IQR)	2.9 (1.6 - 4.8)	4.2 (2.4 - 7.9)
		GMT (95% CI)	2.4 (2.2 - 2.7)	3.7 (3.0 - 4.5)
	6	Seropositivity (%)	139/188 (73.9)	46/53 (86.8)
		Median (IQR)	2.0 (1.0 - 3.6)	3.9 (1.7 - 6.0)
		GMT (95% CI)	1.7 (1.5 - 2.0)	3.0 (2.3 - 3.9)
	9	Seropositivity (%)	111/158 (70.3)	40/49 (81.6)
		Median (IQR)	3.1 (1.7 - 5.1)	2.3 (1.0 - 4.1)
		GMT (95% CI)	1.5 (1.3 - 1.8)	2.5 (1.9 - 3.3)
	12	Seropositivity (%)	80/108 (74.1)	31/36 (86.1)
		Median (IQR)	2.3 (1.0 - 4.1)	3.5 (2.2 - 5.6)
		GMT (95% CI)	1.8 (1.5 - 2.2)	3.0 (2.2 - 4.0)
Seropositivity of NT against wild-type	3	Seropositivity of NT (%)	284/300 (94.7)	74/76 (97.4)
		Median of NT50 (IQR)	320 (80 - 1280)	640 (320 - 1280)
		GMT of NT50 (95% CI)	234.6 (193.9 - 283.8)	512.7 (364.2 - 721.7)
	6	Seropositivity of NT (%)	159/188 (84.6)	50/53 (94.3)
		Median of NT50 (IQR)	160 (40-640)	640 (160 -1280)
		GMT of NT50 (95% CI)	154.2 (122.0 - 195.0)	384.3 (251.5 - 587.3)
	9	Seropositivity of NT (%)	130/158 (82.3)	46/49 (93.9)
		Median of NT50 (IQR)	80 (30 - 320)	160 (80 - 320)
		GMT of NT50 (95% CI)	84.7 (67.9 - 105.8)	166.9 (113.9 - 244.6)
	12	Seropositivity of NT (%)	90/108 (83.3)	33/36 (91.7)
		Median of NT50 (IQR)	80 (20 - 160)	320 (100 - 640)
		GMT of NT50 (95% CI)	74.1 (57.5 - 95.4)	269.1 (169.8 - 426.3)
Abbreviations: CI, confidence interval; GMT, geometric mean titer; IgG, immunoglobulin G; IgA, immunoglobulin A; IQR, interquartile range.
